# Supplementary material for: Differences in the Course of Depression and Anxiety after COVID-19 Infection between Recovered Patients with and without a Psychiatric History: A Cross-Sectional Study
Source: Int J Environ Res Public Health. 2022 Sep 8;19(18):11316. doi: 10.3390/ijerph191811316 (PMC9517442; doi:10.3390/ijerph191811316)
Supplement: Supplementary file 1 [file ijerph-19-11316-s001.zip]

Archive with 1 entries (1 files):
- ijerph-1882605-supplementary.pdf
